# Supplementary material for: Allelic Variants of HLA-C Upstream Region, PSORS1C3, MICA, TNFA and Genes Involved in Epidermal Homeostasis and Barrier Function Influence the Clinical Response to Anti-IL-12/IL-23 Treatment of Patients with Psoriasis
Source: Vaccines (Basel). 2022 Nov 21;10(11):1977. doi: 10.3390/vaccines10111977 (PMC9695538; doi:10.3390/vaccines10111977)
Supplement: Supplementary file 1 [file vaccines-10-01977-s001.zip]

Archive with 1 entries (1 files):
- vaccines-2028504-supplementary.pdf
